# Supplementary material for: Susceptibility and Severity of COVID-19 Are Both Associated With Lower Overall Viral–Peptide Binding Repertoire of HLA Class I Molecules, Especially in Younger People
Source: Front Immunol. 2022 Jul 7;13:891816. doi: 10.3389/fimmu.2022.891816 (PMC9331187; doi:10.3389/fimmu.2022.891816)
Supplement: Supplementary file 10 [file Table_1.xlsx]

## Sheet: Table 1
SUPPLEMENTARY TABLE 1. Demographics and clinical characteristics among three subgroups of the COVID-19 patients based on disease severity.
Type	Information	Moderate	Severe	Critical	P-Value
		N=46	N=54	N=44
Age and sex	Age (year)	55.26±19.06	62.09±15.97	70.61±12.65	<0.001
		(16-93)	(27-86)	(38-95)
	Gender (Female/Male)	23 / 23	22 / 32	20 / 24	0.65
Clinical characteristics	Pulse rate	91.34±10.94	86.03±13.67	93.57±12.53	0.01
		(74-118)	(60-130)	(71-125)
	First O2 saturation (mmhg)	83.57±11.78	82.60±11.73	73.00±11.71	<0.001
		(58-92)	(62-90)	(54-90)
	Last O2 saturation (mmhg)	92.29±9.17	92.91±3.16	76.93±20.04	<0.001
		(34-98)	(78-98)	(31-96)
	Neutrophil (%)	67.79±12.55	69.85±10.18	79.30±11.76	<0.001
		(21-93)	(50-90)	(41-95)
	Lymphocyte (%)	27.02±12.32	25.57±10.01	17.07±10.56	<0.001
		(2-70)	(5-44)	(3-54)
	NLR	3.14 ± 2.09	3.74±3.17	7.42±6.27	<0.0001
		(0.30- 11.25)	(1.23-17.60)	(0.75-31)
	Hemoglobin (g/L)	14.16±1.36	14.49±1.54	13.15±2.36	0.001
		(10.8-17.3)	(11.7-18.7)	(5.8-18.1)
	ESR (mm/hr)	51.57±48.65	40.00±16.41	55.36±35.01	0.02
		(4-120)	(24-64)	(6-105)
	CRP (mg/L)	7.42±4.90	32.32±23.79	105±138.62	<0.001
		(2-16)	(0.90-71.00)	(21-265)
	Albumin (g/L)	3.99±0.41	3.87±0.44	3.38±0.57	<0.001
		(2.80-4.70)	(1.80-4.50)	(2.30-4.60)
	AST (U/L)	31.55±15.83	45.51±66.39	63.60±70.11	0.04
		(14-87)	(12-460)	(11-416)
	ALP (U/L)	183.64±80.47	185.61±103.38	249.04±126.24	0.007
		(50-535)	(60-629)	(101-857)
	LDH (U/L)	458.65±121.13	529.41±199.20	937.65±444.25	<0.001
		(136-727)	(168-1349)	(278-2283)
	BUN (mmol/L)	17.58±14.27	16.52±6.76	25.51±14.60	0.001
		(5-79)	(7-34)	(8-85)
	PCR (Pos/Neg)	19/27	21/33	28/16	0.03
	Myalgia (Yes/No)	11/34	18/36	34/10	<0.0001
	Dyspnea (Yes/No)	27/19	36/18	42/2	0.0001
	Cough (Yes/No)	23/23	32/22	38/6	0.0008
	Olfactory dysfunction (Yes/No)	4/42	1/53	20/22	<0.0001
	30-day Mortality rate	4/42	8/46	19/25	0.0001
Comorbidities	Diabetes (Yes/No)	12/34	8/46	21/23	0.001
	Hypertension (Yes/No)	21/25	17/37	25/19	0.04
	Malignancy (Yes/No)	0	0	3/0	0.03
	Viral Infections (HBV or HCV) (Yes/No)	0/46	1/51	1/43	0.60
	Cardiovascular disease (Yes/No)	10/36	10/42	15/29	0.20
	Renal Failure (Yes/No)	4/42	2/50	2/42	0.54
	Liver disease (Yes/No)	0/46	1/51	0/44	0.41
Note: All quantitative data are presented as mean±SD and range. NLR: Neutrophil-to-lymphocyte ratio, ESR: Erythrocyte sedimentation rate, AST: Aspartate transaminase, ALP: Alkaline phosphatase, LDH: Lactate dehydrogenase, BUN: Blood urea nitrogen, PCR: Polymerase chain reaction test.

## Sheet: Table 2
SUPPLEMENTARY TABLE 2. HLA-A, -B, -C and -DRB1 1st-field allele frequencies observed in patients and controls and the corresponding 2nd-field alleles assigned according to frequencies observed in a Yazd Iranians.
1st-field alleles observed in this study	2nd-field alleles assigned	Frequencies in patients	Frequencies in controls	2nd-field alleles observed in Yazd Iranian sample	Frequencies in Yazd Iranians
A*01	A*01:01	0.116197	0.108392	A*01:01	0.08889
A*02	A*02:01	0.137324	0.199301	A*02:01	0.18889
A*03	A*03:01	0.200704	0.108392	A*03:01	0.08333
A*11	A*11:01	0.0880282	0.0944056	A*11:01	0.12222
A*23	A*23:01	0.0246479	0.048951	A*23:01	0.04444
A*24	A*24:02	0.161972	0.125874	A*24:02	0.08333
				A*24:07	0.01667
				A*24:08	0.01667
				A*24:19	0.02778
				A*24:24	0.00556
A*25	A*25:01	0.0105634	0
A*26	A*26:01	0.0739437	0.0979021	A*26:01	0.09444
				A*26:08	0.01667
				A*26:13	0.00556
A*29	A*29:01	0.0352113	0.020979	A*29:01	0.00556
A*30	A*30:01	0.028169	0.048951	A*30:01	0.03889
A*31	A*31:01	0.0176056	0.00699301	A*31:01	0.01667
				A*31:02	0.00556
A*32	A*32:01	0.0246479	0.0629371	A*32:01	0.03889
				A*32:04	0.01111
A*33	A*33:01	0.0422535	0.0384615	A*33:01	0.01111
A*66	A*66:01	0	0.00699301
A*68	A*68:01	0.0387324	0.027972	A*68:01	0.06111
				A*68:02	0.01111
A*69	A*69:01	0	0.0034965	A*69:01	0.00556
B*07	B*07:02	0.0246479	0.048951	B*07:02	0.02222
				B*07:03	0.01111
B*08	B*08:01	0.0316901	0.027972	B*08:01	0.03333
				B*08:04	0.00556
B*13	B*13:01	0.0176056	0.0314685	B*13:01	0.03889
B*14	B*14:01	0.0457746	0.0314685	B*14:01	0.02223
				B*14:02	0.00556
				B*14:05	0.00556
B*15	B*15:01	0.0211268	0.0384615	B*15:01	0.00556
				B*15:17	0.00556
				B*15:24	0.00556
B*18	B*18:09	0.0422535	0.041958	B*18:09	0.02222
				B*18:01	0.01111
B*27	B*27:01	0.0176056	0.00699301	B*27:01	0.02222
				B*32:27	0.01111
B*35	B*35:01	0.274648	0.202797	B*35:01	0.10556
				B*35:10	0.01111
				B*35:26	0.00556
				B*35:27	0.01667
B*37	B*37:01	0.00352113	0.0034965	B*37:01	0.02222
B*38	B*38:01	0.0598592	0.048951	B*38:01	0.07222
B*39	B*39:01	0.0176056	0.0034965	B*39:01	0.01667
B*40	B*40:01	0.0492958	0.0314685	B*40:01	0.01111
				B*40:02	0.01111
				B*40:07	0.00556
				B*40:08	0.00556
				B*40:10	0.01111
B*41	B*41:05	0.0387324	0.034965	B*41:05	0.00556
B*42	B*42:01	0.00352113	0
B*44	B*44:10	0.0457746	0.048951	B*44:10	0.02778
				B*44:02	0.02222
				B*44:05	0.01111
B*45	B*45:04	0.00352113	0.0034965	B*45:04	0.00556
B*47	B*47:01	0	0.00699301
B*48	B*48:01	0	0.0104895
B*49	B*49:02	0.0422535	0.0454545	B*49:02	0.00556
B*50	B*50:01	0.0387324	0.048951	B*50:01	0.07222
				B*50:02	0.00556
B*51	B*51:01	0.144366	0.108392	B*51:01	0.12778
				B*51:02	0.01667
				B*51:06	0.02222
				B*51:08	0.01667
B*52	B*52:01	0.0387324	0.041958	B*52:01	0.04444
B*53	B*53:03	0.00352113	0	B*53:03	0.00556
B*54	B*54:01	0	0.0034965
B*55	B*55:01	0.0176056	0.0699301	B*55:01	0.01667
				B*55:08	0.00556
B*56	B*56:01	0.00352113	0.013986
B*57	B*57:01	0.00704225	0.0174825	B*57:01	0.03333
				B*57:05	0.01111
B*58	B*58:01	0.00352113	0.027972	B*58:01	0.00556
B*59	B*59:01	0.00352113	0
				B*67:01	0.01111
				B*78:01	0.00556
C*01	C*01:04	0.028169		C*01:04	0.02198
				C*01:02	0.01648
C*02	C*02:02	0.0246479		C*02:02	0.01648
				C*02:01	0.01099
				C*02:03	0.01099
C*03	C*03:02	0.028169		C*03:02	0.02198
				C*03:03	0.00549
				C*03:08	0.02198
C*04	C*04:01	0.232394		C*04:01	0.01099
C*05	C*05:01	0.0105634
C*06	C*06:02	0.0985915		C*06:02	0.15384
				C*06:04	0.02747
C*07	C*07:01	0.144366		C*07:01	0.0989
				C*07:08	0.03297
C*08	C*08:01	0.0387324		C*08:01	0.02198
C*12	C*12:03	0.158451		C*12:03	0.17033
				C*12:02	0.05495
				C*12:04	0.01099
				C*13:01	0.02198
C*14	C*14:02	0.0528169		C*14:02	0.09341
C*15	C*15:02	0.0985915
C*16	C*16:02	0.056338		C*16:02	0.04396
				C*16:01	0.00549
C*17	C*17:01	0.028169		C*17:01	0.03846
				C*18:01	0.08791
DRB1*01	DRB1*01:01	0.056338	0.0524476	DRB1*01:01	0.08889
DRB1*03	DRB1*03:01	0.140845	0.115385	DRB1*03:01	0.08889
DRB1*04	DRB1*04:01	0.102113	0.13986	DRB1*04	0.07222
DRB1*07	DRB1*07:01	0.105634	0.111888	DRB1*07	0.133
DRB1*08	DRB1*08:01	0.0105634	0.0104895	DRB1*08	0.03889
DRB1*09	DRB1*09:01	0.00704225	0.020979	DRB1*09:01	0.00556
DRB1*10	DRB1*10:01	0.0176056	0.020979	DRB1*10:01	0.02778
DRB1*11	DRB1*11:01	0.232394	0.199301	DRB1*11	0.244
DRB1*12	DRB1*12:01	0.00352113	0.0104895
DRB1*13	DRB1*13:01	0.15493	0.104895	DRB1*13:01	0.0611
				DRB1*13:02	0.033
				DRB1*13:03	0.00556
DRB1*14	DRB1*14:01	0.0352113	0.0804196	DRB1*14:01	0.044
DRB1*15	DRB1*15:01	0.0809859	0.115385	DRB1*15	0.133
DRB1*16	DRB1*16:01	0.0528169	0.0174825	DRB1*16	0.022

## Sheet: Table 3
SUPPLEMENTARY TABLE 3. P-values of Hardy-Weinberg equilibrium test at each locus for control group.
	HLA-A	HLA-B	HLA-DRB1
P-value	1	1	0.1468

## Sheet: Table 4
SUPPLEMENTARY TABLE 4. Pairwise Fst (lower triangle) and p-values (upper triangle) for HLA-A, -B and -DRB1 loci between patients, controls and Yazd Iranians (p<0.05 in bold and red).
HLA-A
	142 Patients	143 Controls	90 Yazd Iranians
142 Patients	-	0.0092	0.0048
143 Controls	0.00626	-	0.6145
90 Yazd	0.00924	-0.00098	-
HLA-B
	142 Patients	143 Controls	90 Yazd
142 Patients	-	0.0313	0.0013
143 Controls	0.00335	-	0.0067
90 Yazd	0.01024	0.0063	-
HLA-DRB1
	142 Patients	143 Controls	90 Yazd
142 Patients	-	0.0025	0.0031
143 Controls	0.00245	-	0.0023
90 Yazd	0.00307	0.00227	-

## Sheet: Table 5
SUPPLEMENTARY TABLE 5. Comparison of the HLA-A, -B and -DRB1 allele frequencies between patients and controls by using Fisher's exact test. Allele counting in both groups, odds ratio with 95% CI, p-value and corrected p-value are reported for each allele (p<0.05 or pc<0.05 in bold and red).
Allele	Patients (2n=284)	Controls (2n=286)	Odds ratio	Lower bound (95% CI)	Upper bound (95% CI)	P	Pc
A*01	33	31	1.08	0.62	1.89	0.792	0.9435
A*02	39	57	0.64	0.4	1.02	0.0569	0.3033
A*03	57	31	2.06	1.26	3.43	0.0025	0.0403
A*11	25	27	0.93	0.5	1.71	0.8845	0.9435
A*23	7	14	0.49	0.17	1.33	0.181	0.5695
A*24	46	36	1.34	0.82	2.22	0.2342	0.5695
A*25	3	0	Inf	0.42	Inf	0.123	0.4921
A*26	21	28	0.74	0.39	1.38	0.3703	0.5924
A*29	10	6	1.7	0.55	5.78	0.3241	0.5761
A*30	8	14	0.56	0.2	1.47	0.2768	0.5695
A*31	5	2	2.54	0.41	26.9	0.2847	0.5695
A*32	7	18	0.38	0.13	0.96	0.0388	0.3033
A*33	12	11	1.1	0.44	2.81	0.835	0.9435
A*66	0	2	0	0	5.36	0.4991	0.6655
A*68	11	8	1.4	0.5	4.07	0.4949	0.6655
A*69	0	1	0	0	39.28	1	1
B*07	7	14	0.49	0.17	1.33	0.181	0.8041
B*08	9	8	1.14	0.38	3.44	0.8112	1
B*13	5	9	0.55	0.14	1.86	0.4181	0.8041
B*14	13	9	1.48	0.57	3.98	0.3943	0.8041
B*15	6	11	0.54	0.16	1.62	0.325	0.8041
B*18	12	12	1.01	0.41	2.5	1	1
B*27	5	2	2.54	0.41	26.9	0.2847	0.8041
B*35	78	58	1.49	0.99	2.24	0.0494	0.4778
B*37	1	1	1.01	0.01	79.28	1	1
B*38	17	14	1.24	0.56	2.77	0.5852	0.8932
B*39	5	1	5.1	0.57	242.13	0.122	0.8041
B*40	14	9	1.59	0.63	4.25	0.2962	0.8041
B*41	11	10	1.11	0.42	2.97	0.8282	1
B*42	1	0	Inf	0.03	Inf	0.4982	0.8041
B*44	13	14	0.93	0.4	2.18	1	1
B*45	1	1	1.01	0.01	79.28	1	1
B*47	0	2	0	0	5.36	0.4991	0.8041
B*48	0	3	0	0	2.43	0.2487	0.8041
B*49	12	13	0.93	0.38	2.25	1	1
B*50	11	14	0.78	0.32	1.89	0.6834	0.9909
B*51	41	31	1.39	0.82	2.37	0.2091	0.8041
B*52	11	12	0.92	0.36	2.32	1	1
B*53	1	0	Inf	0.03	Inf	0.4982	0.8041
B*54	0	1	0	0	39.28	1	1
B*55	5	20	0.24	0.07	0.67	0.0033	0.097
B*56	1	4	0.25	0.01	2.54	0.3728	0.8041
B*57	2	5	0.4	0.04	2.46	0.4502	0.8041
B*58	1	8	0.12	0	0.93	0.0376	0.4778
B*59	1	0	Inf	0.03	Inf	0.4982	0.8041
DRB1*01	16	15	1.08	0.49	2.39	0.8557	1
DRB1*03	40	33	1.26	0.75	2.13	0.3824	0.6214
DRB1*04	29	40	0.7	0.4	1.2	0.1991	0.5335
DRB1*07	30	32	0.94	0.53	1.65	0.8931	1
DRB1*08	3	3	1.01	0.13	7.58	1	1
DRB1*09	2	6	0.33	0.03	1.87	0.2856	0.6188
DRB1*10	5	6	0.84	0.2	3.33	1	1
DRB1*11	66	57	1.22	0.8	1.85	0.3603	0.6214
DRB1*12	1	3	0.33	0.01	4.19	0.6237	0.9009
DRB1*13	44	30	1.56	0.93	2.67	0.0818	0.3545
DRB1*14	10	23	0.42	0.17	0.93	0.03	0.1951
DRB1*15	23	33	0.68	0.37	1.22	0.2052	0.5335
DRB1*16	15	5	3.13	1.06	11.16	0.0237	0.1951

## Sheet: Table 6
SUPPLEMENTARY TABLE 6. Comparison of the HLA-A~B, A~DRB1 and B~DRB1 haplotype frequencies between patients and controls by using Fisher's exact test. Odds ratio with 95% CI, p-value and corrected p-value are reported for each allele (p<0.05 or pc<0.05 in bold and red).
Allele	Odds ratio	Lower bound (95% CI)	Upper bound (95% CI)	P	Pc
A*01~B*14	1.01	0.07	13.98	1	1
A*01~B*18	2.54	0.41	26.9	0.2847	0.952
A*01~B*35	0.71	0.18	2.65	0.772	1
A*01~B*41	1.35	0.23	9.28	0.7241	1
A*01~B*51	0.25	0.03	1.25	0.1063	0.6644
A*01~B*57	1.01	0.07	13.98	1	1
A*01~DRB1*04	2.03	0.43	12.69	0.3385	1
A*01~DRB1*07	0.8	0.27	2.29	0.8116	0.4577
A*01~DRB1*09	2.02	0.1	119.58	0.623	1
A*01~DRB1*10	0.5	0.01	9.7	1	1
A*01~DRB1*11	1.01	0.07	13.98	1	1
A*01~DRB1*13	0.75	0.21	2.5	0.7879	1
A*01~DRB1*15	5.1	0.57	242.13	0.122	0.952
A*02~B*15	1.01	0.13	7.58	1	1
A*02~B*35	0.3	0.07	0.99	0.0458	0.952
A*02~B*37	1.01	0.01	79.28	1	1
A*02~B*40	0.75	0.11	4.49	1	0.4537
A*02~B*41	2.03	0.29	22.57	0.4494	1
A*02~B*49	1.01	0.13	7.58	1	1
A*02~B*50	2.54	0.41	26.9	0.2847	0.4537
A*02~B*51	0.75	0.27	1.97	0.6576	1
A*02~B*52	0.2	0	1.79	0.2163	0.6644
A*02~DRB1*03	0.75	0.11	4.49	1	1
A*02~DRB1*04	0.5	0.08	2.36	0.5043	0.6644
A*02~DRB1*07	0.45	0.12	1.42	0.2037	1
A*02~DRB1*08	1.01	0.01	79.28	1	1
A*02~DRB1*10	3.04	0.24	160.15	0.3719	1
A*02~DRB1*11	0.69	0.25	1.77	0.5152	1
A*02~DRB1*13	2.3	0.63	10.36	0.1734	1
A*02~DRB1*15	0.1	0	0.7	0.011	0.952
A*02~DRB1*16	3.04	0.24	160.15	0.3719	1
A*03~B*15	0.25	0.01	2.54	0.3728	0.4537
A*03~B*35	2.49	1.02	6.69	0.031	1
A*03~B*44	1.52	0.36	7.41	0.5441	1
A*03~B*50	0.33	0.01	4.19	0.6237	1
A*03~B*51	3.38	1.03	14.38	0.0281	1
A*03~DRB1*01	0.67	0.06	5.89	1	1
A*03~DRB1*03	1.8	0.69	5.04	0.1999	1
A*03~DRB1*04	2.42	0.86	7.79	0.0724	1
A*03~DRB1*11	2.69	0.89	9.77	0.0588	0.952
A*03~DRB1*14	1.01	0.07	13.98	1	1
A*03~DRB1*15	0.5	0.04	3.52	0.6859	0.952
A*11~B*27	1.01	0.01	79.28	1	1
A*11~B*35	1.85	0.88	4.06	0.0874	0.952
A*11~DRB1*01	1.01	0.23	4.43	1	1
A*11~DRB1*07	0.25	0.01	2.54	0.3728	1
A*11~DRB1*11	2.05	0.63	7.74	0.2028	1
A*11~DRB1*14	0.2	0	1.79	0.2163	1
A*23~B*44	0.5	0.01	9.7	1	0.4537
A*23~B*49	0.25	0.03	1.25	0.1063	1
A*23~B*50	2.02	0.1	119.58	0.623	0.8304
A*23~DRB1*14	1.01	0.01	79.28	1	1
A*23~DRB1*15	0.5	0.01	9.7	1	1
A*24~B*07	0.4	0.04	2.46	0.4502	1
A*24~B*18	1.26	0.27	6.43	0.7513	1
A*24~B*35	1.12	0.4	3.18	0.8203	1
A*24~B*38	1.01	0.07	13.98	1	0.7066
A*24~B*44	2.54	0.41	26.9	0.2847	1
A*24~B*50	0.4	0.04	2.46	0.4502	1
A*24~B*51	5.71	1.23	53.43	0.0118	0.7066
A*24~B*55	0.5	0.01	9.7	1	1
A*24~DRB1*03	1.18	0.33	4.3	0.7875	0.8304
A*24~DRB1*11	2.35	0.95	6.35	0.0464	1
A*24~DRB1*13	1.1	0.44	2.81	0.835	0.7066
A*24~DRB1*14	0.33	0.01	4.19	0.6237	0.269
A*24~DRB1*15	4.06	0.4	201	0.2155	0.8304
A*26~B*08	2.03	0.29	22.57	0.4494	1
A*26~B*38	0.54	0.16	1.62	0.325	0.7066
A*26~B*40	1.01	0.07	13.98	1	0.5915
A*26~B*51	2.02	0.1	119.58	0.623	0.5763
A*26~B*55	0.5	0.04	3.52	0.6859	1
A*26~DRB1*03	0.75	0.11	4.49	1	1
A*26~DRB1*04	0.12	0	0.93	0.0376	1
A*26~DRB1*11	0.33	0.03	1.87	0.2856	0.8304
A*26~DRB1*13	9.3	1.27	409.46	0.0108	0.7066
A*26~DRB1*14	0.33	0.03	1.87	0.2856	0.7066
A*29~B*07	0.67	0.06	5.89	1	1
A*29~B*14	4.06	0.4	201	0.2155	1
A*29~DRB1*07	2.02	0.1	119.58	0.623	1
A*29~DRB1*15	1.01	0.01	79.28	1	0.5686
A*30~B*08	2.02	0.1	119.58	0.623	1
A*30~B*13	0.33	0.03	1.87	0.2856	1
A*30~B*49	2.02	0.1	119.58	0.623	0.7066
A*30~DRB1*03	0.33	0.01	4.19	0.6237	1
A*30~DRB1*07	0.6	0.09	3.12	0.7246	0.5686
A*32~B*35	0.2	0	1.79	0.2163	0.7775
A*32~B*52	0.25	0.01	2.54	0.3728	0.269
A*32~B*55	0.5	0.04	3.52	0.6859	0.7775
A*32~DRB1*11	0.2	0	1.79	0.2163	1
A*32~DRB1*12	1.01	0.01	79.28	1	1
A*32~DRB1*15	0.17	0	1.38	0.1227	1
A*33~B*14	0.6	0.09	3.12	0.7246	1
A*33~B*44	0.5	0.01	9.7	1	0.7066
A*33~DRB1*01	0.5	0.04	3.52	0.6859	1
A*33~DRB1*11	1.01	0.01	79.28	1	0.7066
A*68~B*35	4.64	0.95	44.48	0.0363	1
A*68~B*52	1.01	0.01	79.28	1	1
A*68~DRB1*11	2.04	0.54	9.37	0.2605	0.7775
A*68~DRB1*15	1.01	0.01	79.28	1	1
B*07~DRB1*03	1.01	0.07	13.98	1	1
B*07~DRB1*04	1.01	0.01	79.28	1	1
B*07~DRB1*11	2.02	0.1	119.58	0.623	1
B*08~DRB1*03	0.75	0.21	2.5	0.7879	1
B*13~DRB1*07	0.33	0.03	1.87	0.2856	1
B*14~DRB1*01	1.21	0.3	5.08	0.7716	1
B*14~DRB1*04	2.02	0.1	119.58	0.623	1
B*15~DRB1*03	1.01	0.13	7.58	1	1
B*15~DRB1*16	1.01	0.01	79.28	1	1
B*18~DRB1*04	0.5	0.04	3.52	0.6859	1
B*18~DRB1*11	1.69	0.33	10.98	0.5036	1
B*18~DRB1*13	0.5	0.04	3.52	0.6859	1
B*35~DRB1*01	1.42	0.38	5.74	0.5759	1
B*35~DRB1*03	3.44	0.87	19.63	0.054	0.6477
B*35~DRB1*04	0.57	0.12	2.27	0.5448	1
B*35~DRB1*11	4.71	2.09	12.02	0	0.001
B*35~DRB1*13	0.43	0.15	1.12	0.0866	0.6929
B*35~DRB1*14	0.33	0.06	1.34	0.1418	0.7561
B*35~DRB1*15	8.24	1.09	367.2	0.0202	0.485
B*35~DRB1*16	1.51	0.17	18.26	0.6853	1
B*37~DRB1*10	1.01	0.01	79.28	1	1
B*38~DRB1*04	1.51	0.17	18.26	0.6853	1
B*38~DRB1*10	1.01	0.01	79.28	1	1
B*38~DRB1*13	1.69	0.33	10.98	0.5036	1
B*38~DRB1*14	0.17	0	1.38	0.1227	0.7363
B*38~DRB1*15	1.01	0.01	79.28	1	1
B*40~DRB1*11	1.52	0.36	7.41	0.5441	1
B*40~DRB1*16	2.02	0.1	119.58	0.623	1
B*41~DRB1*07	1.01	0.01	79.28	1	1
B*41~DRB1*13	5.1	0.57	242.13	0.122	0.7363
B*41~DRB1*14	0.33	0.01	4.19	0.6237	1
B*44~DRB1*04	0.6	0.09	3.12	0.7246	1
B*44~DRB1*11	0.6	0.09	3.12	0.7246	1
B*49~DRB1*11	0.6	0.09	3.12	0.7246	1
B*49~DRB1*15	0.25	0.01	2.54	0.3728	1
B*50~DRB1*03	1.51	0.17	18.26	0.6853	1
B*50~DRB1*07	1.42	0.38	5.74	0.5759	1
B*51~DRB1*03	1.01	0.19	5.46	1	1
B*51~DRB1*04	2.84	0.83	12.36	0.0722	0.6929
B*51~DRB1*07	0.37	0.06	1.57	0.222	1
B*51~DRB1*11	1.01	0.35	2.91	1	1
B*51~DRB1*13	3.1	0.93	13.37	0.0454	0.6477
B*52~DRB1*09	1.01	0.01	79.28	1	1
B*52~DRB1*15	0.89	0.29	2.65	1	1
B*55~DRB1*03	0.33	0.03	1.87	0.2856	1
B*57~DRB1*03	1.01	0.01	79.28	1	1
B*57~DRB1*07	0.33	0.01	4.19	0.6237	1
B*58~DRB1*04	0.33	0.01	4.19	0.6237	1

## Sheet: Table 7
SUPPLEMENTARY TABLE 7. Full list of estimated two-locus (HLA-A~B, HLA-B~DRB1 and HLA-A~DRB1) haplotype frequencies in patient and control groups.
Haplotypes	Patients	Controls
A*01~B*13	0.0035	0
A*01~B*14	0.007	0.0077
A*01~B*18	0.007	0.0176
A*01~B*27	0	0.007
A*01~B*35	0.0244	0.0184
A*01~B*38	0	0.0133
A*01~B*41	0.0105	0.0142
A*01~B*49	0	0.006
A*01~B*50	0.0087	0
A*01~B*51	0.0264	0.0083
A*01~B*52	0	0.0166
A*01~B*55	0.014	0
A*01~B*57	0.007	0.007
A*01~DRB1*03	0.0136	0
A*01~DRB1*04	0.0099	0.021
A*01~DRB1*07	0.035	0.0281
A*01~DRB1*09	0.0035	0.007
A*01~DRB1*10	0.0061	0.005
A*01~DRB1*11	0.0057	0.0063
A*01~DRB1*13	0.0297	0.0221
A*01~DRB1*14	0	0.0075
A*01~DRB1*15	0.0049	0.0192
A*02~B*07	0	0.007
A*02~B*08	0	0.007
A*02~B*13	0.0049	0
A*02~B*14	0	0.007
A*02~B*15	0.0094	0.0096
A*02~B*18	0.0077	0
A*02~B*35	0.0446	0.0129
A*02~B*37	0.0035	0.0035
A*02~B*38	0.0039	0
A*02~B*40	0.0135	0.0106
A*02~B*41	0.0078	0.014
A*02~B*45	0.0035	0
A*02~B*49	0.0105	0.0091
A*02~B*50	0.0066	0.016
A*02~B*51	0.0413	0.0322
A*02~B*52	0.0175	0.0047
A*02~B*54	0.0035	0
A*02~B*55	0.0035	0
A*02~B*56	0.0034	0
A*02~B*57	0.0105	0
A*02~B*58	0.004	0
A*02~B*59	0	0.0035
A*02~DRB1*01	0	0.0067
A*02~DRB1*03	0.0153	0.0089
A*02~DRB1*04	0.0198	0.0114
A*02~DRB1*07	0.0374	0.0164
A*02~DRB1*08	0.0035	0.0035
A*02~DRB1*10	0.0044	0.0091
A*02~DRB1*11	0.0457	0.0326
A*02~DRB1*13	0.0149	0.0321
A*02~DRB1*14	0.0187	0
A*02~DRB1*15	0.0351	0.005
A*02~DRB1*16	0.0046	0.0115
A*03~B*07	0.0105	0
A*03~B*13	0	0.0059
A*03~B*14	0	0.007
A*03~B*15	0.0129	0.0051
A*03~B*18	0	0.0087
A*03~B*35	0.0272	0.0653
A*03~B*38	0	0.0117
A*03~B*39	0.0035	0
A*03~B*40	0	0.0035
A*03~B*41	0	0.007
A*03~B*42	0	0.0035
A*03~B*44	0.014	0.0227
A*03~B*48	0.0054	0
A*03~B*49	0	0.0085
A*03~B*50	0.0102	0.0041
A*03~B*51	0.0142	0.0442
A*03~B*53	0	0.0035
A*03~B*58	0.0105	0
A*03~DRB1*01	0.0105	0.0076
A*03~DRB1*03	0.0263	0.0496
A*03~DRB1*04	0.0207	0.048
A*03~DRB1*07	0	0.0168
A*03~DRB1*08	0.007	0
A*03~DRB1*10	0	0.0035
A*03~DRB1*11	0.0165	0.046
A*03~DRB1*12	0.007	0
A*03~DRB1*13	0	0.0059
A*03~DRB1*14	0.0064	0.007
A*03~DRB1*15	0.014	0.007
A*03~DRB1*16	0	0.0091
A*11~B*08	0.007	0
A*11~B*15	0.007	0
A*11~B*27	0.0035	0.0035
A*11~B*35	0.0449	0.0806
A*11~B*40	0.007	0
A*11~B*41	0.0062	0
A*11~B*51	0.0095	0
A*11~B*52	0	0.0039
A*11~B*55	0.0094	0
A*11~DRB1*01	0.0175	0.0173
A*11~DRB1*03	0	0.0197
A*11~DRB1*04	0.0151	0
A*11~DRB1*07	0.0152	0.0038
A*11~DRB1*09	0.0035	0
A*11~DRB1*10	0.007	0
A*11~DRB1*11	0.0161	0.0355
A*11~DRB1*14	0.0165	0.0035
A*11~DRB1*15	0	0.0082
A*11~DRB1*16	0.0035	0
A*23~B*07	0.0035	0
A*23~B*15	0	0.0035
A*23~B*27	0	0.0035
A*23~B*41	0.0035	0
A*23~B*44	0.007	0.0035
A*23~B*47	0.0035	0
A*23~B*49	0.028	0.007
A*23~B*50	0.0035	0.007
A*23~DRB1*03	0	0.006
A*23~DRB1*04	0.0134	0
A*23~DRB1*07	0	0.0048
A*23~DRB1*11	0.0254	0
A*23~DRB1*13	0	0.0068
A*23~DRB1*14	0.0035	0.0035
A*23~DRB1*15	0.0066	0.0035
A*24~B*07	0.0168	0.007
A*24~B*08	0.007	0
A*24~B*18	0.013	0.016
A*24~B*27	0.0035	0
A*24~B*35	0.0302	0.036
A*24~B*38	0.007	0.0079
A*24~B*40	0	0.0211
A*24~B*44	0.0071	0.0161
A*24~B*48	0.0051	0
A*24~B*49	0	0.0048
A*24~B*50	0.016	0.0081
A*24~B*51	0.0065	0.0377
A*24~B*52	0	0.0035
A*24~B*55	0.007	0.0037
A*24~B*56	0.0067	0
A*24~DRB1*01	0.0035	0
A*24~DRB1*03	0.0197	0.0237
A*24~DRB1*04	0.0132	0
A*24~DRB1*07	0	0.0099
A*24~DRB1*09	0.007	0
A*24~DRB1*11	0.0297	0.0621
A*24~DRB1*13	0.0383	0.0413
A*24~DRB1*14	0.011	0.0025
A*24~DRB1*15	0.0035	0.0127
A*24~DRB1*16	0	0.0097
A*25~B*08	0	0.0035
A*25~B*38	0	0.0035
A*25~B*40	0	0.0035
A*25~DRB1*01	0	0.0035
A*25~DRB1*03	0	0.0035
A*25~DRB1*16	0	0.0035
A*26~B*07	0.0077	0
A*26~B*08	0.007	0.0141
A*26~B*13	0	0.0046
A*26~B*15	0	0.003
A*26~B*35	0	0.0073
A*26~B*38	0.0381	0.02
A*26~B*39	0	0.0035
A*26~B*40	0.0075	0.007
A*26~B*44	0.0044	0
A*26~B*51	0.0035	0.0074
A*26~B*55	0.0124	0.007
A*26~B*56	0.0039	0
A*26~B*58	0.0135	0
A*26~DRB1*03	0.014	0.0117
A*26~DRB1*04	0.0292	0.0049
A*26~DRB1*07	0	0.0099
A*26~DRB1*11	0.0223	0.0058
A*26~DRB1*13	0.0046	0.0325
A*26~DRB1*14	0.0208	0.0067
A*26~DRB1*15	0.007	0
A*26~DRB1*16	0	0.0024
A*29~B*07	0.0105	0.007
A*29~B*08	0.0035	0
A*29~B*14	0.0035	0.0134
A*29~B*35	0	0.0077
A*29~B*39	0	0.0035
A*29~B*44	0.0035	0
A*29~B*45	0	0.0035
A*29~DRB1*01	0	0.007
A*29~DRB1*03	0.014	0
A*29~DRB1*04	0	0.007
A*29~DRB1*07	0.0035	0.0058
A*29~DRB1*11	0	0.0082
A*29~DRB1*15	0.0035	0.0035
A*29~DRB1*16	0	0.0035
A*30~B*08	0.0035	0.007
A*30~B*13	0.0205	0.007
A*30~B*35	0	0.0038
A*30~B*41	0.007	0
A*30~B*49	0.0035	0.0068
A*30~B*50	0.0039	0
A*30~B*51	0.0035	0
A*30~B*52	0.0035	0
A*30~B*55	0.0035	0
A*30~B*56	0	0.0035
A*30~DRB1*03	0.0089	0.0049
A*30~DRB1*04	0.0087	0
A*30~DRB1*07	0.0173	0.0101
A*30~DRB1*13	0	0.0106
A*30~DRB1*15	0.014	0
A*30~DRB1*16	0	0.0026
A*31~B*18	0.0035	0
A*31~B*27	0	0.0035
A*31~B*35	0	0.0082
A*31~B*49	0.0035	0
A*31~B*51	0	0.0035
A*31~B*52	0	0.0024
A*31~DRB1*01	0	0.007
A*31~DRB1*11	0.0035	0
A*31~DRB1*13	0	0.0035
A*31~DRB1*14	0.0035	0
A*31~DRB1*15	0	0.007
A*32~B*07	0	0.0035
A*32~B*15	0.0057	0
A*32~B*18	0.0045	0
A*32~B*35	0.016	0.0039
A*32~B*41	0	0.0035
A*32~B*44	0.006	0
A*32~B*50	0	0.0035
A*32~B*51	0.0035	0
A*32~B*52	0.014	0.0033
A*32~B*55	0.0133	0.0068
A*32~DRB1*01	0.0035	0
A*32~DRB1*03	0	0.0127
A*32~DRB1*04	0.0097	0
A*32~DRB1*10	0.0035	0
A*32~DRB1*11	0.0171	0.0042
A*32~DRB1*12	0.0035	0.0035
A*32~DRB1*15	0.0198	0.0042
A*32~DRB1*16	0.0059	0
A*33~B*14	0.0175	0.0106
A*33~B*35	0.007	0
A*33~B*38	0	0.0035
A*33~B*39	0	0.0106
A*33~B*40	0	0.0035
A*33~B*44	0.007	0.0035
A*33~B*51	0	0.007
A*33~B*55	0.007	0
A*33~B*58	0	0.0035
A*33~DRB1*01	0.014	0.007
A*33~DRB1*03	0.0035	0
A*33~DRB1*04	0	0.0097
A*33~DRB1*07	0.0035	0
A*33~DRB1*09	0.0035	0
A*33~DRB1*11	0.0035	0.0035
A*33~DRB1*13	0.0105	0
A*33~DRB1*14	0	0.0044
A*33~DRB1*15	0	0.007
A*33~DRB1*16	0	0.0106
A*66~B*14	0.0035	0
A*66~B*52	0.0035	0
A*66~DRB1*13	0.0035	0
A*66~DRB1*15	0.0035	0
A*68~B*13	0.0026	0
A*68~B*15	0.0035	0
A*68~B*18	0.0063	0
A*68~B*35	0.0086	0.0306
A*68~B*47	0.0035	0
A*68~B*51	0	0.0039
A*68~B*52	0.0035	0.0042
A*68~DRB1*01	0.0035	0
A*68~DRB1*08	0	0.007
A*68~DRB1*09	0.0035	0
A*68~DRB1*11	0.014	0.0282
A*68~DRB1*15	0.0035	0.0035
A*68~DRB1*16	0.0035	0
A*69~B*40	0.0035	0
A*69~DRB1*13	0.0035	0
B*07~DRB1*03	0.0083	0.007
B*07~DRB1*04	0.0035	0.0041
B*07~DRB1*07	0	0.0065
B*07~DRB1*10	0.007	0
B*07~DRB1*11	0.0048	0.007
B*07~DRB1*14	0.0092	0
B*07~DRB1*15	0.0161	0
B*08~DRB1*03	0.028	0.0211
B*08~DRB1*13	0	0.0106
B*13~DRB1*03	0	0.007
B*13~DRB1*04	0	0.0035
B*13~DRB1*07	0.021	0.007
B*13~DRB1*14	0.0035	0
B*13~DRB1*15	0.007	0
B*14~DRB1*01	0.0175	0.0211
B*14~DRB1*03	0.0035	0
B*14~DRB1*04	0.0035	0.007
B*14~DRB1*07	0	0.0141
B*14~DRB1*11	0.0035	0
B*14~DRB1*15	0.0035	0
B*14~DRB1*16	0	0.0035
B*15~DRB1*03	0.0091	0.0106
B*15~DRB1*07	0	0.007
B*15~DRB1*08	0.007	0
B*15~DRB1*11	0.007	0
B*15~DRB1*15	0.0111	0
B*15~DRB1*16	0.0042	0.0035
B*18~DRB1*04	0.0123	0.0073
B*18~DRB1*07	0	0.007
B*18~DRB1*11	0.0122	0.0172
B*18~DRB1*12	0	0.0035
B*18~DRB1*13	0.014	0.0053
B*18~DRB1*15	0.0035	0
B*18~DRB1*16	0	0.0018
B*27~DRB1*01	0	0.0035
B*27~DRB1*04	0.007	0
B*27~DRB1*11	0	0.0056
B*27~DRB1*13	0	0.005
B*27~DRB1*14	0	0.0035
B*35~DRB1*01	0.0175	0.0239
B*35~DRB1*03	0.0105	0.0349
B*35~DRB1*04	0.0244	0.0142
B*35~DRB1*07	0.008	0
B*35~DRB1*08	0	0.007
B*35~DRB1*09	0.007	0
B*35~DRB1*11	0.0263	0.1194
B*35~DRB1*12	0.0105	0
B*35~DRB1*13	0.0573	0.0259
B*35~DRB1*14	0.0309	0.0104
B*35~DRB1*15	0.0042	0.0272
B*35~DRB1*16	0.0063	0.0116
B*37~DRB1*10	0.0035	0.0035
B*38~DRB1*01	0	0.0035
B*38~DRB1*04	0.007	0.0122
B*38~DRB1*07	0	0.0176
B*38~DRB1*10	0.0035	0.0035
B*38~DRB1*11	0.0042	0
B*38~DRB1*13	0.0113	0.016
B*38~DRB1*14	0.0194	0.0035
B*38~DRB1*15	0.0035	0.0035
B*39~DRB1*03	0.0035	0
B*39~DRB1*16	0	0.0176
B*40~DRB1*03	0	0.007
B*40~DRB1*04	0.0105	0
B*40~DRB1*08	0.0035	0
B*40~DRB1*11	0.014	0.0195
B*40~DRB1*13	0	0.0035
B*40~DRB1*15	0	0.0122
B*40~DRB1*16	0.0035	0.007
B*41~DRB1*07	0.0043	0.0035
B*41~DRB1*10	0	0.0035
B*41~DRB1*11	0.0163	0
B*41~DRB1*13	0.0038	0.0176
B*41~DRB1*14	0.0105	0.0035
B*41~DRB1*15	0	0.007
B*41~DRB1*16	0	0.0035
B*42~DRB1*13	0	0.0035
B*44~DRB1*01	0	0.0043
B*44~DRB1*03	0	0.0149
B*44~DRB1*04	0.0158	0.0095
B*44~DRB1*07	0.013	0
B*44~DRB1*11	0.0167	0.0118
B*44~DRB1*13	0	0.0029
B*44~DRB1*15	0.0035	0
B*44~DRB1*16	0	0.0024
B*45~DRB1*11	0.0035	0
B*45~DRB1*13	0	0.0035
B*47~DRB1*09	0.0035	0
B*47~DRB1*11	0.0035	0
B*48~DRB1*04	0.0035	0
B*48~DRB1*09	0.007	0
B*49~DRB1*03	0	0.0035
B*49~DRB1*07	0.0105	0
B*49~DRB1*08	0	0.0035
B*49~DRB1*09	0	0.0035
B*49~DRB1*10	0.0035	0
B*49~DRB1*11	0.0175	0.0121
B*49~DRB1*13	0	0.0133
B*49~DRB1*14	0	0.0025
B*49~DRB1*15	0.014	0.0038
B*50~DRB1*01	0.014	0
B*50~DRB1*03	0.007	0.0106
B*50~DRB1*07	0.0175	0.0246
B*50~DRB1*10	0	0.0035
B*50~DRB1*11	0.0105	0
B*51~DRB1*01	0.0035	0
B*51~DRB1*03	0.014	0.0153
B*51~DRB1*04	0.014	0.0372
B*51~DRB1*07	0.0271	0.0111
B*51~DRB1*11	0.0323	0.0317
B*51~DRB1*13	0.014	0.0407
B*51~DRB1*14	0	0.0082
B*51~DRB1*16	0.0035	0
B*52~DRB1*04	0.007	0
B*52~DRB1*09	0.0035	0.0035
B*52~DRB1*11	0	0.008
B*52~DRB1*15	0.0315	0.0272
B*53~DRB1*07	0	0.0035
B*54~DRB1*10	0.0035	0
B*55~DRB1*03	0.021	0.0053
B*55~DRB1*04	0.0175	0
B*55~DRB1*11	0.014	0
B*55~DRB1*13	0	0.007
B*55~DRB1*14	0	0.0035
B*55~DRB1*15	0.0175	0
B*55~DRB1*16	0	0.0018
B*56~DRB1*03	0.007	0
B*56~DRB1*10	0	0.0035
B*56~DRB1*14	0.007	0
B*57~DRB1*03	0.0035	0.0035
B*57~DRB1*04	0.0035	0
B*57~DRB1*07	0.0105	0.0035
B*58~DRB1*04	0.0105	0.0035
B*58~DRB1*11	0.013	0
B*58~DRB1*13	0.0044	0
B*59~DRB1*04	0	0.0035

## Sheet: Table 8
SUPPLEMENTARY TABLE 8. Numbers of SARS-CoV-2-derived peptides predicted as strong or weak binders to each Class I HLA molecule observed in patients and controls, based on %Rank and IC50, respectively.
		%RANK	%RANK	IC50	IC50
1st-field alleles observed	2nd-field allele assigned	Strong binders	Weak binders	Strong binders	Weak binders
A*01	A*01:01	126	442	13	63
A*02	A*02:01	173	479	160	396
A*03	A*03:01	115	351	39	195
A*11	A*11:01	172	420	111	320
A*23	A*23:01	147	473	36	205
A*24	A*24:02	151	448	25	149
A*25	A*25:01	188	591	1	27
A*26	A*26:01	179	567	12	74
A*29	A*29:01	213	574	88	288
A*30	A*30:01	177	536	76	442
A*31	A*31:01	100	287	75	266
A*32	A*32:01	191	649	40	205
A*33	A*33:01	119	307	30	148
A*66	A*66:01	186	610	1	59
A*68	A*68:01	110	379	139	383
A*69	A*69:01	207	663	73	309
B*07	B*07:02	64	290	18	87
B*08	B*08:01	145	511	15	114
B*13	B*13:01	191	586	2	85
B*14	B*14:01	163	583	1	23
B*15	B*15:01	168	486	82	349
B*18	B*18:09	92	436	3	23
B*27	B*27:01	67	191	0	2
B*35	B*35:01	165	608	71	260
B*37	B*37:01	110	393	0	30
B*38	B*38:01	111	460	1	41
B*39	B*39:01	150	512	20	120
B*40	B*40:01	70	239	30	81
B*41	B*41:05	122	294	23	152
B*42	B*42:01	81	319	39	154
B*44	B*44:10	83	274	0	18
B*45	B*45:04	119	306	15	121
B*47	B*47:01	135	485	2	83
B*48	B*48:01	140	483	1	19
B*49	B*49:02	110	307	0	37
B*50	B*50:01	128	359	8	63
B*51	B*51:01	112	420	2	25
B*52	B*52:01	187	640	0	5
B*53	B*53:03	179	586	25	205
B*54	B*54:01	112	375	26	106
B*55	B*55:01	100	336	4	16
B*56	B*56:01	104	310	5	37
B*57	B*57:01	77	321	18	104
B*58	B*58:01	107	418	54	213
B*59	B*59:01	123	454	0	15
C*01	C*01:04	226	757	1	49
C*02	C*02:02	255	785	10	133
C*03	C*03:02	236	748	117	465
C*04	C*04:01	146	620	0	6
C*05	C*05:01	129	487	24	78
C*06	C*06:02	216	767	6	72
C*07	C*07:01	187	762	3	64
C*08	C*08:01	187	657	1	20
C*12	C*12:03	226	775	92	479
C*14	C*14:02	191	659	121	507
C*15	C*15:02	226	687	20	199
C*16	C*16:02	223	677	36	342
C*17	C*17:01	225	714	11	173

## Sheet: Table 9
SUPPLEMENTARY TABLE 9. P-values (p<0.05 in bold and red) from two-tailed Wilcoxon test between patients and controls on numbers of peptides predicted as weak binders or strong binders according to %Rank or IC50 for HLA-A (nA), HLA-B (nB), HLA-A and HLA-B (nAB), and HLA-DR (nDR) molecules, respectively.
		nA	nB	nAB	nDR
%Rank	All ages	0.0002	0.4836	0.0929	0.7664
Weak binders	Under 60	0.0002	0.5178	0.0859	0.8726
%Rank	All ages	0.0048	0.8287	0.0763	0.9575
Strong binders	Under 60	0.0013	0.527	0.0524	0.6505
IC50	All ages	0.0177	0.8534	0.1528	0.9776
Weak binders	Under 60	0.1548	0.7211	0.4126	0.1825
IC50	All ages	0.1091	0.9776	0.2018	0.3456
Strong binders	Under 60	0.6427	0.9338	0.5943	0.0559

## Sheet: Table 10
SUPPLEMENTARY TABLE 10. P-values (p<0.05 in bold and red) from generalized linear models (GLM) between severity (control + 3 patient subgroups or control + 2 subgroups) and numbers of SARS-CoV-2-derived peptides predicted as weak or strong binders of HLA molecules (HLA-A: nA; HLA-B: nB; HLA-A and -B: nAB; HLA-C: nC; HLA-A, -B and -C: nABC; HLA-DR: nDR) according to %Rank or IC50 (nm) for individu…
			nA	nB	nAB	nC	nABC	nDR
	Control+3 subgroups	All ages	0.0553	0.907	0.1677	0.7526	0.8203	0.6878
%Rank		Under 60	0.0026	0.7212	0.0612	0.2087	0.3016	0.6753
Strong binders	Control+2 subgroups	All ages	0.0156	0.6759	0.0534	0.9486	0.4219	0.5993
		Under 60	0.0014	0.6813	0.0425	0.2319	0.1827	0.4945
	Control+3 subgroups	All ages	0.0264	0.8994	0.0848	0.7392	0.2652	0.9589
IC50		Under 60	0.2058	0.8382	0.3474	0.173	0.1271	0.1464
Weak binders	Control+2 subgroups	All ages	0.0127	0.9907	0.0425	0.8012	0.0721	0.8235
		Under 60	0.1353	0.6946	0.2976	0.4698	0.1457	0.1226
	Control+3 subgroups	All ages	0.0311	0.6882	0.0911	0.7871	0.1515	0.5379
IC50		Under 60	0.2962	0.9753	0.3664	0.2078	0.1225	0.0613
Strong binders	Control+2 subgroups	All ages	0.0219	0.8137	0.0584	0.6061	0.0227	0.456
		Under 60	0.2441	0.8635	0.3365	0.3811	0.083	0.0677
